# Supplementary material for: Brain morphometric changes in children born as small for gestational age without catch up growth
Source: Front Neurosci. 2024 Aug 29;18:1441563. doi: 10.3389/fnins.2024.1441563 (PMC11390431; doi:10.3389/fnins.2024.1441563)
Supplement: Supplementary file 1 [file Table_1.XLSX]

## Sheet: ST1
Supplementary Table 1	Cortical thickness with t-statistical map
CIVET symbol	Region	SGA mean (N=8)	SGA SD (N=8)	ISS mean (N=16)	ISS SD (N=16)	Fold of mean, SGA/ISS	two way p value	Cohen's D
classify 1	CSF	35958.4	21958.4	36293.2	5750.7	0.990774	0.967281	-0.0252427
classify 2	Cortical GM	553957	59335.2	597711	49750.7	0.926797	0.097831	-0.825724
classify 3	WM	282924	46508.9	317809	43791.4	0.890234	0.100247	-0.780869
classify 4	Subcortical GM	29089.6	3672.13	32359.4	3937.19	0.898951	0.06307	-0.848255
gyrification index	gyrification index	3.6665	0.144548	3.69169	0.159656	0.993177	0.702998	-0.162491
left gyrification index	left gyrification index	2.64625	0.0903576	2.70681	0.107157	0.977626	0.165085	-0.593097
right gyrification index	right gyrification index	2.7055	0.10624	2.72775	0.119719	0.991843	0.649505	-0.192473
segment lobes 2	Rt parietal GM	70267	7806.84	76082.8	8345.96	0.923559	0.113487	-0.711133
segment lobes 3	Lt lateral ventricle	7043.66	8018.42	4314.64	1802.38	1.6325	0.371939	0.573137
segment lobes 4	Rt occipital GM	41139.8	4095.41	44074.7	4504.25	0.933412	0.12991	-0.670314
segment lobes 6	Lt parietal GM	72708.4	7343.48	77111.2	8131.92	0.942904	0.201108	-0.558045
segment lobes 8	Lt occipital GM	41165.6	4628.68	42636.5	4788.75	0.965501	0.479691	-0.310425
segment lobes 9	Rt lateral ventricle	5281.53	5877.98	3515.67	1406.53	1.50228	0.428354	0.502643
segment lobes 11	Rt globus pallidus	885.301	135.501	999.811	121.438	0.885468	0.0649595	-0.908211
segment lobes 12	Lt globus pallidus	911.477	160.316	1009.39	100.647	0.902997	0.145896	-0.797229
segment lobes 14	Lt putamen	3818.47	534.186	4185.62	336.391	0.912282	0.106527	-0.895901
segment lobes 16	Rt putamen	3880.08	539.796	4282.55	392.561	0.906022	0.087916	-0.904967
segment lobes 17	Rt frontal WM	58779	10273	65915.9	9772.84	0.891726	0.126143	-0.718387
segment lobes 20	Brainstem	19702.5	2299.89	21175.9	2000.09	0.930419	0.147697	-0.701594
segment lobes 23	Rt subthalamic nucleus	38.21	4.81555	42.78	3.81176	0.893174	0.0380043	-1.09921
segment lobes 29	Lt fornix	431.59	67.8437	464.134	77.9108	0.929883	0.307854	-0.434759
segment lobes 30	Lt frontal WM	59027.5	10512.4	65946.3	9602.94	0.895084	0.141887	-0.698776
segment lobes 33	Lt subthalamic nucleus	41.645	10.1403	41.7331	4.60819	0.997888	0.981871	-0.0128277
segment lobes 39	Lt caudate	4104.1	597.228	4499.83	518.642	0.912058	0.135314	-0.726265
segment lobes 45	Rt occipital WM	13213.5	2237.83	14802.3	2003.76	0.892669	0.113984	-0.763419
segment lobes 53	Rt caudate	3998.26	552.902	4418.9	459.914	0.904809	0.0883322	-0.855976
segment lobes 57	Lt parietal WM	33904.6	5046.1	38494.7	5333.23	0.88076	0.057287	-0.875379
segment lobes 59	Rt temporal WM	31961.1	5697.81	34767.5	4793.94	0.919281	0.254096	-0.550386
segment lobes 67	Lt cerebellum	55366.4	5540.73	59377.6	4562.83	0.932445	0.102377	-0.819418
segment lobes 73	Lt oocipital WM	13342.7	2096.25	14112.3	2193.91	0.945466	0.417243	-0.35575
segment lobes 76	Rt cerebellum	54854.6	5445.69	59552.9	4511.17	0.921108	0.0570342	-0.973088
segment lobes 83	Lt temporal WM	30827.3	5355.53	34789.2	4733.8	0.886116	0.100079	-0.801996
segment lobes 102	Lt thalamus	6066.02	750.482	6468.1	544.526	0.937836	0.205115	-0.651088
segment lobes 105	Rt parietal WM	33398.1	5977.93	37784.1	4949.68	0.88392	0.098631	-0.827767
segment lobes 203	Rt thalamus	6033.6	727.342	6365.48	537.088	0.947863	0.276992	-0.549326
segment lobes 210	Lt frontal GM	134225	16968	142520	12705.8	0.941798	0.2471	-0.584097
segment lobes 211	Rt frontal GM	135447	16662.6	143449	13622.9	0.944219	0.262728	-0.545872
segment lobes 218	Lt temporal GM	89125	8809.15	91562.3	7649.88	0.973381	0.517022	-0.303265
segment lobes 219	Rt temporal GM	92724.7	8389.8	95322.6	8543	0.972746	0.488637	-0.305831
segment lobes 232	Third ventricle	1772.6	816.22	1670.72	605.152	1.06098	0.76038	0.149942
segment lobes 233	Fourth ventricle	1813.34	602.206	1794.91	650.04	1.01027	0.946054	0.0290081
segment lobes 254	Rt fornix	432.55	63.1981	458.494	64.4351	0.943414	0.361832	-0.405102
segment lobes 255	Extracerebral CSF	299180	64678.4	349250	27212.9	0.856637	0.0679818	-1.16853
lt-area 1	Caudal Middle Frontal	2228.1	291.573	2626.05	602.979	0.84846	0.0403144	-0.758938
lt-area 2	Entorhinal Cortex.	483.155	73.9511	540.588	74.8191	0.893759	0.0952889	-0.770456
lt-area 3	Post central Gyrus.	5385.96	720.96	5361.88	603.138	1.00449	0.936546	0.0374413
lt-area 4	Lateral Frontal Triangularis	1618.46	241.576	1743.7	191.812	0.928178	0.226099	-0.599401
lt-area 5	Supra marginal Gyrus	3077.41	542.222	3446.92	406.162	0.8928	0.116378	-0.814082
lt-area 6	Middle FILLING	3147.37	391.468	3351.85	269.262	0.938996	0.212319	-0.652535
lt-area 7	Insula	1702.53	188.305	1933.6	162.062	0.880496	0.0114881	-1.35249
lt-area 8	Lateral orbito frontal	2167.21	247.328	2368.47	222.046	0.915026	0.0743118	-0.873548
lt-area 9	Lateral Frontal Orbitalis	711.205	88.9085	753.505	76.0223	0.943862	0.271419	-0.526466
lt-area 10	Middle Temporal	4121.34	276.682	4372.9	323.383	0.942473	0.064586	-0.813353
lt-area 11	Pericalcarine	1278.96	117.777	1360.35	182.301	0.940175	0.20212	-0.494614
lt-area 12	Parahippocampal	804.09	94.9106	872.319	77.8054	0.921785	0.104287	-0.815855
lt-area 13	Paracentral Gyrus	1491.69	213.057	1567.39	142.151	0.951707	0.384367	-0.450588
lt-area 14	Medial Orbitofrontal	1554.93	152.493	1668.46	188.682	0.931954	0.131286	-0.63794
lt-area 15	Cuneus	1946.93	178.941	2020.43	212.831	0.963619	0.386641	-0.362702
lt-area 16	InferiorTemporal	3184.12	343.276	3219.61	246.063	0.988978	0.799173	-0.12644
lt-area 17	Rostral Middle Frontal	3637.79	450.646	4028.94	547.693	0.902913	0.080129	-0.753982
lt-area 18	Rostral Anterior Cingulate	642.974	88.0015	673.554	92.7314	0.954599	0.443059	-0.335112
lt-area 19	Isthmus Cingulate Gyrus	730.979	61.7448	831.107	66.0396	0.879524	0.00232837	-1.54748
lt-area 20	Inferior Occipital Cortex	4509.23	731.399	4934.61	668.956	0.913797	0.190439	-0.616992
lt-area 21	Lingual Gyrus	2442.34	294.993	2761.32	390.387	0.884483	0.0383723	-0.879296
lt-area 22	Superior Parietal	4530.86	894.544	4780.53	922.461	0.947775	0.533513	-0.273255
lt-area 23	Lateral Frontal Opercularis	1379.73	259.711	1589.95	163.958	0.867785	0.0633914	-1.05385
lt-area 24	Fusiform Gyrus	2795.26	281.24	2982.84	310.906	0.937114	0.157301	-0.621565
lt-area 25	Caudal Anterior Cingulate	550.803	104.622	616.033	82.4076	0.894113	0.150457	-0.724201
lt-area 26	Superior Frontal Gyrus	7787.72	961.392	8872.06	972.815	0.877781	0.0209658	-1.1188
lt-area 27	Precuneus	3418.14	385.551	3870.93	363.357	0.883026	0.0157538	-1.22192
lt-area 28	Transverse temporal	502.314	44.8148	582.153	54.8152	0.862856	0.00140155	-1.54001
lt-area 29	Precentral Gyrus	5328.9	490.224	5471.22	749.692	0.973988	0.583339	-0.209911
lt-area 30	Inferior Parietal	4533.76	468.142	4839.25	691.509	0.936873	0.216676	-0.485593
lt-area 31	Posterior Cingulate	996.192	115.087	1108.59	101.14	0.898609	0.036073	-1.06262
lt-area 32	Superior temporal	4371.54	285.369	5075.88	496.534	0.861239	0.000238991	-1.59907
lt-area total	Lt hemisphere	83062.1	6538.87	90227	6862.75	0.92059	0.0252885	-1.05968
rt-area 1	Caudal Middle Frontal	2606.35	860.212	2541.4	366.172	1.02556	0.842898	0.113603
rt-area 2	Entorhinal Cortex.	478.383	72.1069	527.803	49.7257	0.906367	0.110745	-0.85509
rt-area 3	Post central Gyrus.	5186.14	899.8	5138.1	512.559	1.00935	0.89156	0.0727043
rt-area 4	Lateral Frontal Triangularis	1621.86	247.503	1713.66	155.745	0.946429	0.36071	-0.483642
rt-area 5	Supra marginal Gyrus	2981.71	494.803	3237.35	491.674	0.921036	0.251663	-0.518875
rt-area 6	Middle FILLING	3215.31	332.661	3393.5	210.497	0.947492	0.197098	-0.696641
rt-area 7	Insula	1685.1	172.589	1902.73	133.535	0.885622	0.00926948	-1.47958
rt-area 8	Lateral orbito frontal	2177.35	228.207	2342.4	257.567	0.929536	0.129674	-0.663936
rt-area 9	Lateral Frontal Orbitalis	710.863	69.3413	756.071	67.699	0.940207	0.151704	-0.662623
rt-area 10	Middle Temporal	3974.82	556.952	4458.13	487.993	0.891588	0.0579609	-0.945922
rt-area 11	Pericalcarine	1336.86	194.602	1470.82	196.728	0.908921	0.135143	-0.683286
rt-area 12	Parahippocampal	756.689	77.9186	823.722	87.4171	0.918623	0.0751089	-0.793181
rt-area 13	Paracentral Gyrus	1435.43	171.475	1625.07	199.184	0.883305	0.027789	-0.993885
rt-area 14	Medial Orbitofrontal	1588.27	141.578	1694.66	208.107	0.937222	0.156464	-0.561443
rt-area 15	Cuneus	2072.46	366.472	2237.22	284.022	0.926357	0.287842	-0.527009
rt-area 16	InferiorTemporal	2984.97	420.018	3321.71	452.577	0.898624	0.0912425	-0.76104
rt-area 17	Rostral Middle Frontal	3670.59	542.596	3923.74	396.797	0.935484	0.266163	-0.564602
rt-area 18	Rostral Anterior Cingulate	629.622	72.2395	698.893	85.7823	0.900886	0.0537321	-0.847684
rt-area 19	Isthmus Cingulate Gyrus	786.538	90.2277	855.636	94.0856	0.919244	0.102195	-0.743987
rt-area 20	Inferior Occipital Cortex	4365.67	912.46	5118.81	648.763	0.852868	0.0618578	-1.0138
rt-area 21	Lingual Gyrus	2510.16	126.319	2879.19	262.826	0.871829	0.000124883	-1.61558
rt-area 22	Superior Parietal	4557.32	804.138	4795.87	748.265	0.95026	0.495506	-0.311219
rt-area 23	Lateral Frontal Opercularis	1397.07	221.563	1559.28	186.652	0.89597	0.100268	-0.817492
rt-area 24	Fusiform Gyrus	2681.88	247.381	3025.89	397.597	0.886311	0.0169117	-0.964343
rt-area 25	Caudal Anterior Cingulate	581.015	82.4435	630.882	66.5329	0.920957	0.1637	-0.69281
rt-area 26	Superior Frontal Gyrus	8251.81	694.897	8868.28	1056.72	0.930485	0.10293	-0.644472
rt-area 27	Precuneus	3496.08	435.834	3880.7	483.292	0.900888	0.0676732	-0.820592
rt-area 28	Transverse temporal	503.831	70.8404	529.874	52.9723	0.95085	0.377592	-0.439583
rt-area 29	Precentral Gyrus	5691.27	1710.19	5594.65	963.005	1.01727	0.885148	0.077289
rt-area 30	Inferior Parietal	4621.73	1039.29	5121.35	561.613	0.902444	0.23554	-0.6684
rt-area 31	Posterior Cingulate	1113.24	157.507	1211.25	120.337	0.919083	0.149195	-0.735299
rt-area 32	Superior temporal	4408.43	472.827	4775.08	494.685	0.923216	0.0986256	-0.751584
rt-area total	Rt hemispher	84078.8	6740.73	90653.6	7477.42	0.927473	0.045838	-0.906736
lt-thickness 1	Caudal Middle Frontal	3.21704	0.241119	3.24337	0.12079	0.991882	0.77768	-0.15612
lt-thickness 2	Entorhinal Cortex.	3.21189	0.383022	3.40545	0.205072	0.943161	0.213881	-0.705134
lt-thickness 3	Post central Gyrus.	2.91819	0.204667	2.89071	0.142584	1.00951	0.740045	0.166661
lt-thickness 4	Lateral Frontal Triangularis	3.38094	0.157082	3.31917	0.107766	1.01861	0.339714	0.491833
lt-thickness 5	Supra marginal Gyrus	3.28039	0.170777	3.21796	0.148602	1.0194	0.395213	0.40016
lt-thickness 6	Middle FILLING	1.82139	0.126462	1.78404	0.0446479	1.02094	0.44143	0.465145
lt-thickness 7	Insula	3.5099	0.223417	3.68874	0.172557	0.951516	0.0716335	-0.940192
lt-thickness 8	Lateral orbito frontal	3.36471	0.321873	3.41504	0.125868	0.985262	0.681018	-0.240585
lt-thickness 9	Lateral Frontal Orbitalis	3.41294	0.181237	3.44897	0.156789	0.989553	0.6398	-0.218422
lt-thickness 10	Middle Temporal	3.33946	0.204797	3.35019	0.163148	0.996797	0.899466	-0.0604702
lt-thickness 11	Pericalcarine	2.83884	0.194113	2.79967	0.11343	1.01399	0.61006	0.271794
lt-thickness 12	Parahippocampal	2.67335	0.179425	2.73114	0.144973	0.978839	0.444614	-0.368681
lt-thickness 13	Paracentral Gyrus	3.10323	0.183051	3.05243	0.126806	1.01664	0.496282	0.345408
lt-thickness 14	Medial Orbitofrontal	3.33088	0.288875	3.22954	0.152243	1.03138	0.376768	0.4924
lt-thickness 15	Cuneus	2.9538	0.100111	2.94239	0.0778911	1.00388	0.782625	0.13334
lt-thickness 16	InferiorTemporal	3.38644	0.307579	3.50735	0.132773	0.965526	0.317429	-0.589144
lt-thickness 17	Rostral Middle Frontal	3.34002	0.226309	3.33149	0.117887	1.00256	0.922451	0.0531817
lt-thickness 18	Rostral Anterior Cingulate	3.17947	0.273146	3.05861	0.200705	1.03952	0.290588	0.534145
lt-thickness 19	Isthmus Cingulate Gyrus	2.81617	0.149246	2.81412	0.0831134	1.00073	0.971848	0.0189316
lt-thickness 20	Inferior Occipital Cortex	3.03846	0.163914	2.97691	0.103992	1.02068	0.355574	0.487781
lt-thickness 21	Lingual Gyrus	3.01589	0.173785	3.01537	0.103823	1.00017	0.993954	0.00398343
lt-thickness 22	Superior Parietal	3.11912	0.122255	3.07907	0.0699627	1.01301	0.411764	0.445263
lt-thickness 23	Lateral Frontal Opercularis	3.30365	0.122821	3.28087	0.130189	1.00694	0.680631	0.178131
lt-thickness 24	Fusiform Gyrus	3.27064	0.156483	3.32126	0.129058	0.984759	0.444753	-0.365808
lt-thickness 25	Caudal Anterior Cingulate	2.89223	0.18173	2.75549	0.161804	1.04962	0.0954563	0.811979
lt-thickness 26	Superior Frontal Gyrus	3.43665	0.231782	3.41922	0.145419	1.0051	0.849785	0.0981955
lt-thickness 27	Precuneus	3.24768	0.0794637	3.26669	0.0940382	0.99418	0.61067	-0.212055
lt-thickness 28	Transverse temporal	3.18709	0.211906	3.23224	0.160189	0.986031	0.605517	-0.253255
lt-thickness 29	Precentral Gyrus	3.02671	0.15171	3.02436	0.0946387	1.00078	0.968745	0.0203322
lt-thickness 30	Inferior Parietal	3.36887	0.120141	3.31942	0.134227	1.0149	0.3748	0.380693
lt-thickness 31	Posterior Cingulate	2.8631	0.086745	2.79839	0.13587	1.02312	0.17244	0.528709
lt-thickness 32	Superior temporal	3.3195	0.261768	3.33876	0.154804	0.994231	0.851757	-0.0986306
lt-thickness total	Lt hemisphere	3.13485	0.14655	3.12797	0.0845863	1.0022	0.904725	0.0635848
rt-thickness 1	Caudal Middle Frontal	3.28865	0.244327	3.26948	0.0696764	1.00586	0.833542	0.128351
rt-thickness 2	Entorhinal Cortex.	3.18767	0.423998	3.43903	0.243287	0.926912	0.153326	-0.804731
rt-thickness 3	Post central Gyrus.	3.00569	0.258845	2.90392	0.0889374	1.03505	0.311998	0.622681
rt-thickness 4	Lateral Frontal Triangularis	3.46095	0.139807	3.35403	0.124143	1.03188	0.0905369	0.826694
rt-thickness 5	Supra marginal Gyrus	3.34245	0.130234	3.28148	0.160056	1.01858	0.331514	0.403257
rt-thickness 6	Middle FILLING	1.78251	0.0818076	1.78491	0.0446205	0.998659	0.940114	-0.0405376
rt-thickness 7	Insula	3.51299	0.190689	3.67022	0.127139	0.95716	0.0605056	-1.0461
rt-thickness 8	Lateral orbito frontal	3.46548	0.261448	3.43575	0.13341	1.00865	0.769253	0.161481
rt-thickness 9	Lateral Frontal Orbitalis	3.52034	0.172809	3.52816	0.10953	0.997784	0.909367	-0.0588001
rt-thickness 10	Middle Temporal	3.414	0.319801	3.49676	0.141859	0.976332	0.503767	-0.384788
rt-thickness 11	Pericalcarine	2.88308	0.131278	2.80138	0.105884	1.02916	0.15282	0.713009
rt-thickness 12	Parahippocampal	2.70355	0.163673	2.73453	0.141552	0.98867	0.655747	-0.208001
rt-thickness 13	Paracentral Gyrus	3.06654	0.167422	3.02606	0.0790532	1.01338	0.53348	0.352616
rt-thickness 14	Medial Orbitofrontal	3.37288	0.275395	3.30016	0.143557	1.02203	0.501253	0.372144
rt-thickness 15	Cuneus	2.98841	0.114663	2.9775	0.0862636	1.00366	0.816481	0.11342
rt-thickness 16	InferiorTemporal	3.45155	0.340693	3.54172	0.199096	0.974541	0.505653	-0.356538
rt-thickness 17	Rostral Middle Frontal	3.40172	0.191805	3.35762	0.112379	1.01313	0.562066	0.309397
rt-thickness 18	Rostral Anterior Cingulate	3.1804	0.210754	3.13476	0.180872	1.01456	0.609838	0.23908
rt-thickness 19	Isthmus Cingulate Gyrus	2.80554	0.100851	2.79862	0.100197	1.00247	0.87622	0.0688457
rt-thickness 20	Inferior Occipital Cortex	3.0635	0.13296	3.01714	0.103015	1.01536	0.405025	0.408771
rt-thickness 21	Lingual Gyrus	3.07067	0.0832853	3.02488	0.097191	1.01514	0.24751	0.492447
rt-thickness 22	Superior Parietal	3.06997	0.198809	3.07509	0.125879	0.998337	0.948392	-0.0334359
rt-thickness 23	Lateral Frontal Opercularis	3.36536	0.105685	3.29705	0.113507	1.02072	0.165927	0.614995
rt-thickness 24	Fusiform Gyrus	3.32252	0.180927	3.37361	0.123394	0.984859	0.487858	-0.35421
rt-thickness 25	Caudal Anterior Cingulate	3.0043	0.139903	2.94069	0.179545	1.02163	0.353747	0.378759
rt-thickness 26	Superior Frontal Gyrus	3.4498	0.202022	3.43054	0.1104	1.00562	0.80694	0.131997
rt-thickness 27	Precuneus	3.3033	0.139739	3.25878	0.11811	1.01366	0.454003	0.355021
rt-thickness 28	Transverse temporal	3.29188	0.216999	3.27082	0.108714	1.00644	0.801814	0.138717
rt-thickness 29	Precentral Gyrus	3.04806	0.138281	3.0453	0.0576304	1.00091	0.958067	0.0302338
rt-thickness 30	Inferior Parietal	3.28701	0.112895	3.34347	0.13035	0.983114	0.289348	-0.451432
rt-thickness 31	Posterior Cingulate	2.90919	0.108036	2.88821	0.117224	1.00726	0.669101	0.183433
rt-thickness 32	Superior temporal	3.4232	0.332738	3.43429	0.121507	0.99677	0.929508	-0.0521266
rt-thickness total	Rt hemisphere	3.1697	0.146621	3.16074	0.0761928	1.00283	0.874777	0.0861881
lt-volume 1	Caudal Middle Frontal	6732.61	1194.97	8097.07	1757.11	0.831488	0.0369381	-0.852883
lt-volume 2	Entorhinal Cortex.	1521.09	269.192	1807.95	199.221	0.841334	0.0218128	-1.28137
lt-volume 3	Post central Gyrus.	15017.8	2038.83	15019.1	1724.51	0.999915	0.998808	-0.000699988
lt-volume 4	Lateral Frontal Triangularis	5149.26	890.525	5494.3	599.779	0.9372	0.345153	-0.489138
lt-volume 5	Supra marginal Gyrus	9502.26	1904.64	10496	1412.09	0.905325	0.217913	-0.626749
lt-volume 6	Middle FILLING	5835.67	947.985	6401.17	631.152	0.911657	0.157234	-0.75734
lt-volume 7	Insula	5563.53	702.75	6609.31	512.487	0.841772	0.00333293	-1.80357
lt-volume 8	Lateral orbito frontal	7010.59	877.989	7843.09	746.217	0.893855	0.0399204	-1.0531
lt-volume 9	Lateral Frontal Orbitalis	2298	311.724	2483.31	271.834	0.925377	0.176908	-0.649915
lt-volume 10	Middle Temporal	13204.9	1363.44	14191.6	1160.85	0.930473	0.104471	-0.802895
lt-volume 11	Pericalcarine	3442.53	292.02	3623.12	533.984	0.950158	0.296363	-0.38366
lt-volume 12	Parahippocampal	2361.69	315.481	2631.78	234.628	0.897375	0.0552695	-1.0267
lt-volume 13	Paracentral Gyrus	4650.84	869.727	4851.84	568.178	0.958571	0.565951	-0.296116
lt-volume 14	Medial Orbitofrontal	4816.24	605.108	5079.92	595.631	0.948094	0.329021	-0.440444
lt-volume 15	Cuneus	5447.26	638.996	5640.81	660.295	0.965688	0.50001	-0.296126
lt-volume 16	InferiorTemporal	9760.28	1696.41	10249.3	728.826	0.952291	0.456963	-0.43257
lt-volume 17	Rostral Middle Frontal	11578.6	1644.63	12891.4	1764.14	0.898161	0.0921178	-0.760187
lt-volume 18	Rostral Anterior Cingulate	2059.18	340.904	2093.27	278.2	0.983715	0.810679	-0.113789
lt-volume 19	Isthmus Cingulate Gyrus	1912.54	226.94	2196.68	202.451	0.87065	0.0105365	-1.3495
lt-volume 20	Inferior Occipital Cortex	12907.8	2423.02	13929.5	1959.34	0.926649	0.321345	-0.482429
lt-volume 21	Lingual Gyrus	6671.61	692.742	7577.24	1119.23	0.880481	0.0240037	-0.902567
lt-volume 22	Superior Parietal	13714.7	3090.03	14305.5	2671.44	0.958702	0.65251	-0.210139
lt-volume 23	Lateral Frontal Opercularis	4295.98	943.186	4929.05	441.152	0.871564	0.10667	-0.981827
lt-volume 24	Fusiform Gyrus	8412.99	1015.44	9178.45	1052.18	0.916603	0.106612	-0.735571
lt-volume 25	Caudal Anterior Cingulate	1600.87	336.493	1764.42	260.11	0.907308	0.252283	-0.570589
lt-volume 26	Superior Frontal Gyrus	25072.7	3960.9	28483.7	3553.39	0.880244	0.0606753	-0.924932
lt-volume 27	Precuneus	10402.1	1349.35	11809.1	1255.42	0.880849	0.0281889	-1.0941
lt-volume 28	Transverse temporal	1502.5	182.18	1752.74	174.845	0.857228	0.00644463	-1.41211
lt-volume 29	Precentral Gyrus	15368.4	2077.61	15960.4	1760.84	0.962911	0.502353	-0.316984
lt-volume 30	Inferior Parietal	14217.1	1678.67	14997.8	2277.3	0.947949	0.354753	-0.370787
lt-volume 31	Posterior Cingulate	2763.89	323.599	3045.52	374.183	0.907528	0.074684	-0.784775
lt-volume 32	Superior temporal	14012.9	1476.21	16375.8	1858.53	0.855708	0.0034556	-1.35333
lt-volume total	Lt hemisphere	248809	25853.9	271810	20365.4	0.915378	0.049212	-1.03334
rt-volume 1	Caudal Middle Frontal	7846.88	2342.59	7921.64	1055.64	0.990563	0.933466	-0.0472263
rt-volume 2	Entorhinal Cortex.	1532.93	359.388	1801.61	198.684	0.850868	0.079716	-1.03025
rt-volume 3	Post central Gyrus.	14625.5	3106.78	14395.4	1652.7	1.01598	0.848929	0.10357
rt-volume 4	Lateral Frontal Triangularis	5276.59	916.497	5451.8	552.189	0.967863	0.630043	-0.254174
rt-volume 5	Supra marginal Gyrus	9268.84	1478.89	10137.8	1773.62	0.914288	0.222413	-0.515549
rt-volume 6	Middle FILLING	5987.57	743.764	6583.04	530.862	0.909544	0.0689536	-0.981395
rt-volume 7	Insula	5513.59	737.986	6481.08	461.068	0.85072	0.00703843	-1.71505
rt-volume 8	Lateral orbito frontal	7234.67	763.398	7820.78	848.139	0.925057	0.107595	-0.712921
rt-volume 9	Lateral Frontal Orbitalis	2372.56	287.541	2533.93	207.114	0.936319	0.185519	-0.684608
rt-volume 10	Middle Temporal	13186.6	2746.35	15030.2	1613.54	0.877339	0.111686	-0.902286
rt-volume 11	Pericalcarine	3633.72	590.077	3923.2	561.2	0.926213	0.26958	-0.507372
rt-volume 12	Parahippocampal	2245.53	292.31	2492.73	262.576	0.900831	0.0649042	-0.907533
rt-volume 13	Paracentral Gyrus	4369.01	434.219	4954.86	636.198	0.881762	0.0155385	-1.01076
rt-volume 14	Medial Orbitofrontal	5019.38	739.855	5273.33	611.351	0.951843	0.418356	-0.38772
rt-volume 15	Cuneus	5826.85	1271.05	6275.11	818.6	0.928565	0.38533	-0.454922
rt-volume 16	InferiorTemporal	9540.89	2000.38	10742.4	1435.01	0.888149	0.158613	-0.734344
rt-volume 17	Rostral Middle Frontal	11899.9	2069.43	12653.3	1422.08	0.940457	0.375292	-0.455032
rt-volume 18	Rostral Anterior Cingulate	2011.01	279.539	2230.94	255.639	0.90142	0.0843469	-0.834699
rt-volume 19	Isthmus Cingulate Gyrus	2063.65	290.826	2256.3	301.88	0.914617	0.152276	-0.645597
rt-volume 20	Inferior Occipital Cortex	12456.8	2956.9	14648.3	1884.16	0.85039	0.0852061	-0.960823
rt-volume 21	Lingual Gyrus	7022.13	295.02	7929.42	702.124	0.885579	0.000210631	-1.50421
rt-volume 22	Superior Parietal	13394.1	2585.41	14375.7	2461.83	0.931717	0.388654	-0.392362
rt-volume 23	Lateral Frontal Opercularis	4428.11	717.779	4861.88	589.282	0.91078	0.165343	-0.685272
rt-volume 24	Fusiform Gyrus	8324.67	1074.03	9419.92	1207.18	0.88373	0.0385465	-0.93895
rt-volume 25	Caudal Anterior Cingulate	1706.36	217.424	1860.8	215.611	0.917003	0.122238	-0.714376
rt-volume 26	Superior Frontal Gyrus	26297.5	2994.07	28426.3	3528.99	0.925112	0.141459	-0.632056
rt-volume 27	Precuneus	10590.8	1493.56	11806	1495.16	0.897069	0.0811445	-0.81304
rt-volume 28	Transverse temporal	1516.64	181.988	1630.18	159.347	0.930348	0.158266	-0.680388
rt-volume 29	Precentral Gyrus	16149.5	4426.3	16190.1	1846.06	0.99749	0.980719	-0.0138938
rt-volume 30	Inferior Parietal	14114.9	3505.75	16042.4	1859.31	0.879853	0.179274	-0.769897
rt-volume 31	Posterior Cingulate	3083.28	448.019	3382.34	381.183	0.911585	0.131189	-0.740862
rt-volume 32	Superior temporal	14605.8	2593.4	16063.8	1667.58	0.909239	0.178387	-0.725725
rt-volume total	Rt hemisphere	253146	28446.8	275597	23307.6	0.918538	0.0776567	-0.895975
Bold indicates statistically significant. Abbreviation; ISS, idiopathic short stature syndrome; SGA, Short for gestational age
