# Supplementary material for: Brain morphometric changes in children born as small for gestational age without catch up growth
Source: Front Neurosci. 2024 Aug 29;18:1441563. doi: 10.3389/fnins.2024.1441563 (PMC11390431; doi:10.3389/fnins.2024.1441563)
Supplement: Supplementary file 2 [file Table_2.XLSX]

## Sheet: ST2
Supplementary Table 2	The effects of covariates on candidate brain morphologic measurements; Univariate General Linear Model
CIVET symbol	Region	Adjustet R2	Corrected F	Corrected p	Category F	Category p	Age at scan F	Age at scan p	Sex F	Sex p
classify 1	CSF	-0.136	0.312899	0.865779	0.000251563	0.987511	0.138773	0.713627	0.919516	0.349646
classify 2	Cortical GM	0.112	1.72235	0.186652	0.838865	0.3712	1.37252	0.255861	0.802652	0.381512
classify 3	WM	0.21	2.53184	0.0743151	0.397932	0.535674	5.53291	0.0295961	0.478176	0.497613
classify 4	Subcortical GM	0.368	4.34993	0.0115167	0.0846228	0.774279	11.9777	0.00261754	0.00526115	0.942935
gyrification index gray	gyrification index	-0.042	0.770796	0.557506	0.275913	0.605469	0.888489	0.357719	0.208756	0.652924
left gyrification index gray	left gyrification index	0.161	2.10232	0.120455	1.4456	0.244005	0.711641	0.409395	0.180904	0.675376
right gyrification index gray	right gyrification index	0.01	1.05562	0.405295	0.162751	0.69114	0.698694	0.413612	0.0493576	0.826555
segment lobes 2	Rt parietal GM	0.163	2.11935	0.118138	0.641748	0.432983	1.19934	0.287143	2.63493	0.121012
segment lobes 3	Lt lateral ventricle	-0.033	0.816646	0.530294	0.782702	0.387375	0.00254054	0.960327	1.45251	0.242922
segment lobes 4	Rt occipital GM	0.101	1.64574	0.204058	0.383567	0.543056	0.659688	0.42673	0.264427	0.613024
segment lobes 6	Lt parietal GM	0.071	1.43658	0.260477	0.439138	0.515498	0.790458	0.38508	2.62449	0.121705
segment lobes 8	Lt occipital GM	-0.111	0.426702	0.787499	0.0553478	0.816523	0.34179	0.565676	0.536076	0.472999
segment lobes 9	Rt lateral ventricle	0.049	1.29932	0.305717	0.645441	0.431684	0.00424304	0.948744	3.5907	0.0734246
segment lobes 11	Rt globus pallidus	0.286	3.3027	0.0325095	0.72813	0.40412	6.33075	0.0210142	1.17498	0.291944
segment lobes 12	Lt globus pallidus	0.172	2.19129	0.10886	1.00917	0.327725	3.33929	0.0833939	0.465848	0.503141
segment lobes 14	Lt putamen	0.164	2.12767	0.117023	0.557641	0.464354	2.9792	0.100567	0.00635566	0.937292
segment lobes 16	Rt putamen	0.261	3.03169	0.0432103	0.393872	0.537741	5.58265	0.0289577	0.391325	0.539046
segment lobes 17	Rt frontal WM	0.206	2.49194	0.0776756	0.235391	0.633102	6.01304	0.0240402	0.217589	0.646187
segment lobes 20	Brainstem	0.156	2.05956	0.126485	0.17504	0.680362	4.68515	0.043366	0.474872	0.499084
segment lobes 23	Rt subthalamic nucleus	0.46	5.89613	0.00293048	1.28466	0.271135	12.4549	0.00224194	0.471682	0.500512
segment lobes 29	Lt fornix	0.077	1.48283	0.246781	0.0237468	0.879156	2.16645	0.157422	2.10817	0.162828
segment lobes 30	Lt frontal WM	0.149	2.00873	0.134068	0.261745	0.614818	4.58488	0.0454331	0.289211	0.59697
segment lobes 33	Lt subthalamic nucleus	0.025	1.14856	0.364184	0.138058	0.714331	1.52593	0.231782	2.68479	0.117764
segment lobes 39	Lt caudate	0.085	1.53587	0.231959	0.887856	0.357887	2.07354	0.166148	0.449838	0.510483
segment lobes 45	Rt occipital WM	0.05	1.30151	0.304939	0.489579	0.492594	2.1104	0.162617	0.123179	0.729473
segment lobes 53	Rt caudate	0.119	1.77898	0.174773	1.67735	0.210793	1.4444	0.244195	1.23406	0.28048
segment lobes 57	Lt parietal WM	0.24	2.81463	0.0545329	0.570873	0.459178	5.89305	0.0253089	0.391634	0.538887
segment lobes 59	Rt temporal WM	0.091	1.57666	0.221175	0.150256	0.702599	3.30551	0.0848503	0.885992	0.35838
segment lobes 67	Lt cerebellum	0.065	1.3996	0.271972	1.08705	0.31021	0.757297	0.395038	0.697316	0.414064
segment lobes 73	Lt oocipital WM	0.088	1.55647	0.226448	0.0980628	0.757578	5.31864	0.0325352	0.00487498	0.945066
segment lobes 76	Rt cerebellum	0.164	2.12497	0.117384	1.7627	0.20002	1.23814	0.279711	1.54565	0.228902
segment lobes 83	Lt temporal WM	0.172	2.19044	0.108963	0.559383	0.463666	3.59236	0.0733634	1.15883	0.295187
segment lobes 102	Lt thalamus	0.24	2.81086	0.054756	0.0219039	0.883902	7.66798	0.0122176	0.518891	0.480084
segment lobes 105	Rt parietal WM	0.196	2.40029	0.0860266	0.646368	0.431359	4.47658	0.0477935	0.750653	0.397079
segment lobes 203	Rt thalamus	0.157	2.07321	0.124526	0.00987863	0.921869	5.61915	0.0284991	0.567625	0.460439
segment lobes 210	Lt frontal GM	0.023	1.13389	0.370406	0.341787	0.565678	1.12255	0.302654	1.19278	0.288424
segment lobes 211	Rt frontal GM	0.05	1.30044	0.305319	0.146012	0.706616	1.62297	0.218042	1.21253	0.284586
segment lobes 218	Lt temporal GM	0.039	1.23591	0.329124	0.000271089	0.987035	0.368499	0.55101	0.516168	0.481223
segment lobes 219	Rt temporal GM	0.026	1.1508	0.363242	0.0016895	0.967642	0.588699	0.452352	1.46714	0.240648
segment lobes 232	Third ventricle	-0.18	0.12134	0.97313	0.0538168	0.81903	0.0278971	0.869116	0.113496	0.739891
segment lobes 233	Fourth ventricle	-0.146	0.269383	0.894016	0.199722	0.659998	0.23733	0.631714	0.648286	0.430687
segment lobes 254	Rt fornix	0.059	1.35915	0.285119	0.000229611	0.988068	3.02477	0.0981787	1.17218	0.292504
segment lobes 255	Extracerebral CSF	0.356	4.18002	0.0135404	2.33282	0.143149	5.72195	0.0272512	1.63163	0.216867
lt-area 1	Caudal Middle Frontal	0.023	1.13497	0.369943	2.17197	0.156922	0.0142259	0.906312	1.39597	0.251978
lt-area 2	Entorhinal Cortex.	0.087	1.54915	0.228393	0.744322	0.399039	0.949646	0.342054	0.739352	0.400588
lt-area 3	Post central Gyrus.	-0.111	0.423339	0.789858	0.0419964	0.839806	0.0376558	0.848196	1.27113	0.273593
lt-area 4	Lateral Frontal Triangularis	0.16	2.09198	0.121885	0.000501521	0.982367	4.43144	0.0488186	0.0381236	0.847268
lt-area 5	Supra marginal Gyrus	-0.011	0.939848	0.462309	2.9824	0.100397	0.0671264	0.798354	0.496964	0.48939
lt-area 6	Middle FILLING	0.127	1.83744	0.163326	0.241129	0.629016	2.20974	0.153548	1.51232	0.233796
lt-area 7	Insula	0.23	2.71637	0.060676	3.70747	0.0692698	0.779373	0.388366	0.00989592	0.921801
lt-area 8	Lateral orbito frontal	0.094	1.59366	0.216833	1.10425	0.306519	1.30182	0.268059	0.604343	0.446498
lt-area 9	Lateral Frontal Orbitalis	0.012	1.06958	0.39886	0.0192042	0.891241	2.05933	0.167534	0.343987	0.564441
lt-area 10	Middle Temporal	0.269	3.11207	0.0396856	0.809244	0.379604	0.691429	0.416007	0.842149	0.370286
lt-area 11	Pericalcarine	-0.125	0.361503	0.832876	0.423855	0.522816	0.246283	0.625397	0.0315198	0.860965
lt-area 12	Parahippocampal	0.291	3.36108	0.0306036	0.38573	0.541933	2.48018	0.131794	0.921891	0.349039
lt-area 13	Paracentral Gyrus	-0.087	0.539024	0.708902	0.261998	0.614649	0.0588801	0.810875	0.52566	0.477272
lt-area 14	Medial Orbitofrontal	0.183	2.29193	0.0971509	0.488744	0.492958	2.40458	0.137478	3.8784	0.0636686
lt-area 15	Cuneus	-0.147	0.264552	0.897056	0.723162	0.405698	0.014068	0.906831	0.00468457	0.946147
lt-area 16	InferiorTemporal	-0.156	0.224644	0.92126	0.022139	0.883286	0.1852	0.671784	0.0315075	0.860992
lt-area 17	Rostral Middle Frontal	0.091	1.57856	0.220687	1.44278	0.244449	0.202957	0.657443	2.29567	0.146195
lt-area 18	Rostral Anterior Cingulate	-0.072	0.613602	0.658014	0.0749128	0.787267	1.04281	0.319996	0.62032	0.440644
lt-area 19	Isthmus Cingulate Gyrus	0.404	4.89525	0.00696065	5.50487	0.0299629	0.881439	0.359591	0.33367	0.570289
lt-area 20	Inferior Occipital Cortex	0.011	1.06123	0.402699	0.191477	0.666624	1.29557	0.269174	0.0129196	0.910696
lt-area 21	Lingual Gyrus	0.097	1.61543	0.211397	1.42477	0.247312	0.433751	0.518056	0.627014	0.438228
lt-area 22	Superior Parietal	-0.087	0.539603	0.708502	0.00488824	0.944991	1.67919	0.210554	0.0486312	0.827815
lt-area 23	Lateral Frontal Opercularis	0.323	3.74438	0.02074	0.781475	0.38774	5.79084	0.0264496	0.303881	0.587885
lt-area 24	Fusiform Gyrus	0.187	2.32473	0.0936303	0.00969006	0.922616	3.0622	0.0962666	0.12111	0.73166
lt-area 25	Caudal Anterior Cingulate	0.022	1.12927	0.372385	0.669831	0.423257	1.1015	0.307103	0.465233	0.50342
lt-area 26	Superior Frontal Gyrus	0.198	2.42398	0.0837804	3.26526	0.0866247	0.819897	0.37655	2.02096	0.171349
lt-area 27	Precuneus	0.243	2.84962	0.05251	2.23867	0.151023	3.11439	0.0936734	0.292867	0.594678
lt-area 28	Transverse temporal	0.272	3.14785	0.0382177	6.00896	0.0240822	0.3608	0.55516	0.135263	0.717101
lt-area 29	Precentral Gyrus	-0.051	0.721322	0.587987	0.0159499	0.900827	0.576097	0.45716	0.777661	0.388878
lt-area 30	Inferior Parietal	0.032	1.19279	0.346012	0.00592464	0.939451	1.50174	0.235378	0.00252203	0.960471
lt-area 31	Posterior Cingulate	0.227	2.69065	0.0624038	2.67456	0.118423	0.259619	0.616249	1.35329	0.259106
lt-area 32	Superior temporal	0.315	3.64283	0.0229624	8.61021	0.00851117	0.0200376	0.888922	0.599487	0.448302
lt-area total	Lt hemisphere	0.217	2.59212	0.0695295	1.72848	0.204255	1.75135	0.201412	0.9459	0.342985
rt-area 1	Caudal Middle Frontal	-0.063	0.659516	0.627595	0.00531751	0.942631	0.02179	0.884202	2.23761	0.151115
rt-area 2	Entorhinal Cortex.	0.205	2.47901	0.0787993	0.493672	0.490814	1.66237	0.21276	0.266888	0.611388
rt-area 3	Post central Gyrus.	-0.154	0.230667	0.917722	0.000130104	0.991018	0.00415818	0.949259	0.842019	0.370322
rt-area 4	Lateral Frontal Triangularis	0.011	1.06148	0.402579	0.0158514	0.901132	1.38952	0.253038	0.027591	0.869829
rt-area 5	Supra marginal Gyrus	-0.02	0.886783	0.490663	0.82784	0.374296	7.31804e-06	0.99787	1.47982	0.2387
rt-area 6	Middle FILLING	0.175	2.21756	0.105665	0.279572	0.603104	4.4268	0.0489255	1.24202	0.278982
rt-area 7	Insula	0.329	3.82022	0.0192334	3.83342	0.0650903	2.56554	0.125711	0.0127238	0.911373
rt-area 8	Lateral orbito frontal	0.156	2.06379	0.125874	0.078991	0.781707	4.79894	0.041149	0.512542	0.482747
rt-area 9	Lateral Frontal Orbitalis	0.221	2.62851	0.0668012	0.00025685	0.98738	4.19748	0.0545532	0.266562	0.611604
rt-area 10	Middle Temporal	0.27	3.12339	0.0392148	1.02037	0.325124	3.64587	0.0714267	2.23176	0.151622
rt-area 11	Pericalcarine	0.061	1.37429	0.280126	1.28771	0.270585	0.0210279	0.88623	2.38091	0.139318
rt-area 12	Parahippocampal	0.156	2.06428	0.125803	1.23326	0.280631	0.14321	0.709306	1.00728	0.328166
rt-area 13	Paracentral Gyrus	0.137	1.91267	0.149731	2.98577	0.100218	0.147765	0.704949	2.03188	0.170252
rt-area 14	Medial Orbitofrontal	0.022	1.13213	0.371157	0.188098	0.669389	1.71221	0.206307	0.833087	0.372818
rt-area 15	Cuneus	0.003	1.01596	0.424085	0.348121	0.562131	0.0415541	0.84064	1.04811	0.318801
rt-area 16	InferiorTemporal	0.136	1.90863	0.150429	0.975686	0.335679	0.638924	0.433981	2.03401	0.17004
rt-area 17	Rostral Middle Frontal	0.002	1.01152	0.426235	1.88802	0.185419	0.0818644	0.777883	2.31363	0.144712
rt-area 18	Rostral Anterior Cingulate	0.115	1.74862	0.181041	1.63485	0.216432	1.65104	0.214261	0.50555	0.485709
rt-area 19	Isthmus Cingulate Gyrus	0.092	1.5803	0.220237	0.929471	0.347112	1.8982	0.184293	1.05026	0.318318
rt-area 20	Inferior Occipital Cortex	0.323	3.74726	0.0206805	0.737193	0.401264	2.94791	0.102247	0.534892	0.473482
rt-area 21	Lingual Gyrus	0.285	3.29224	0.0328647	10.077	0.00499209	0.403261	0.532984	0.0545702	0.817792
rt-area 22	Superior Parietal	-0.049	0.731316	0.581739	0.00689467	0.934693	1.42906	0.246626	0.399241	0.535011
rt-area 23	Lateral Frontal Opercularis	0.093	1.58643	0.218668	0.695442	0.414681	0.856445	0.366341	0.0765075	0.785074
rt-area 24	Fusiform Gyrus	0.209	2.51543	0.0756781	2.11402	0.162275	0.105246	0.749167	0.734372	0.40215
rt-area 25	Caudal Anterior Cingulate	0.252	2.94063	0.0476172	0.39816	0.535559	6.16745	0.0225122	0.049465	0.82637
rt-area 26	Superior Frontal Gyrus	0.096	1.60932	0.212907	0.49634	0.489659	1.3737	0.255665	2.19793	0.154593
rt-area 27	Precuneus	0.144	1.96506	0.140965	0.691837	0.415872	3.1378	0.0925368	0.780006	0.388178
rt-area 28	Transverse temporal	-0.125	0.362087	0.832475	0.211411	0.650882	0.393802	0.537777	0.0443756	0.835399
rt-area 29	Precentral Gyrus	-0.125	0.359538	0.834227	0.0345627	0.854485	0.0698507	0.7944	0.952033	0.341463
rt-area 30	Inferior Parietal	0.061	1.37609	0.279537	0.235426	0.633077	1.54369	0.229186	0.120315	0.732506
rt-area 31	Posterior Cingulate	0.23	2.72231	0.0602843	0.705643	0.41134	3.51391	0.0763147	3.49088	0.0772072
rt-area 32	Superior temporal	0.06	1.36769	0.282293	0.550202	0.467306	0.796342	0.383353	0.742196	0.399701
rt-area total	Rt hemispher	0.158	2.07875	0.12374	1.17257	0.292425	1.60332	0.220738	1.23801	0.279735
lt-thickness 1	Caudal Middle Frontal	-0.107	0.442197	0.776622	0.0158491	0.901139	0.155443	0.697778	0.927492	0.347614
lt-thickness 2	Entorhinal Cortex.	0.055	1.33561	0.293054	0.837395	0.371611	0.220571	0.643951	2.26409	0.148846
lt-thickness 3	Post central Gyrus.	-0.066	0.642565	0.638733	0.00229087	0.962325	0.272893	0.607435	2.22531	0.152183
lt-thickness 4	Lateral Frontal Triangularis	-0.101	0.473782	0.754437	0.988585	0.332583	0.231803	0.635689	0.000939665	0.975865
lt-thickness 5	Supra marginal Gyrus	-0.052	0.716497	0.59102	0.0182543	0.893947	1.93308	0.180496	0.0471092	0.830486
lt-thickness 6	Middle FILLING	-0.075	0.600489	0.66684	2.0103	0.172427	0.980168	0.334599	0.408166	0.530529
lt-thickness 7	Insula	0.127	1.83291	0.164184	2.12659	0.161095	0.00109577	0.973938	0.844186	0.36972
lt-thickness 8	Lateral orbito frontal	-0.163	0.19566	0.937619	0.109276	0.744587	0.000108443	0.9918	0.10795	0.746084
lt-thickness 9	Lateral Frontal Orbitalis	-0.164	0.190362	0.940478	0.299787	0.59039	0.0427712	0.838357	0.305323	0.587007
lt-thickness 10	Middle Temporal	-0.046	0.747169	0.571922	0.00885265	0.926024	0.396423	0.536441	0.901613	0.354272
lt-thickness 11	Pericalcarine	-0.127	0.350757	0.840244	0.000162413	0.989965	0.566462	0.460892	0.0463289	0.831873
lt-thickness 12	Parahippocampal	-0.097	0.490327	0.742836	0.156329	0.696963	0.171125	0.683746	1.15764	0.295428
lt-thickness 13	Paracentral Gyrus	0.134	1.89124	0.153479	3.70307	0.0694214	3.49286	0.0771299	3.03468	0.097668
lt-thickness 14	Medial Orbitofrontal	-0.095	0.498875	0.736853	0.884551	0.358763	0.0121962	0.913222	0.423856	0.522816
lt-thickness 15	Cuneus	-0.127	0.353195	0.838576	0.113033	0.740401	1.15261	0.29645	0.191849	0.666321
lt-thickness 16	InferiorTemporal	-0.028	0.842403	0.515456	0.689603	0.416612	0.0152216	0.903105	1.1332	0.300437
lt-thickness 17	Rostral Middle Frontal	-0.174	0.147284	0.96196	0.0430074	0.837918	0.00173689	0.967192	0.213606	0.649204
lt-thickness 18	Rostral Anterior Cingulate	-0.087	0.537597	0.709891	1.2763	0.272649	0.00629055	0.937613	2.65202e-05	0.995945
lt-thickness 19	Isthmus Cingulate Gyrus	-0.069	0.627184	0.648935	0.0279836	0.868915	0.00101895	0.974868	2.20192	0.154239
lt-thickness 20	Inferior Occipital Cortex	0.011	1.06656	0.400245	0.231918	0.635605	0.279523	0.603136	2.58025	0.124696
lt-thickness 21	Lingual Gyrus	-0.145	0.271573	0.892631	0.270628	0.60892	0.713103	0.408923	0.263002	0.613976
lt-thickness 22	Superior Parietal	-0.03	0.833049	0.520807	0.533674	0.473979	0.00995238	0.921579	2.17736	0.156435
lt-thickness 23	Lateral Frontal Opercularis	-0.155	0.228676	0.918896	0.0751901	0.786884	0.0524128	0.821363	0.460721	0.505472
lt-thickness 24	Fusiform Gyrus	-0.134	0.320461	0.860738	0.839481	0.371029	0.462142	0.504824	9.91667e-05	0.992158
lt-thickness 25	Caudal Anterior Cingulate	0.026	1.15176	0.36284	3.7809	0.0667966	0.169339	0.685305	0.546198	0.468908
lt-thickness 26	Superior Frontal Gyrus	-0.188	0.0886807	0.9849	0.201622	0.658494	0.180137	0.676022	0.105152	0.749275
lt-thickness 27	Precuneus	-0.128	0.348012	0.842118	0.0184953	0.893254	0.875968	0.361053	0.0580649	0.812162
lt-thickness 28	Transverse temporal	-0.014	0.918622	0.473482	1.30388	0.267692	2.30805	0.145171	0.599471	0.448308
lt-thickness 29	Precentral Gyrus	-0.207	0.0133177	0.999616	0.0247106	0.876749	0.0391765	0.845202	0.00487657	0.945057
lt-thickness 30	Inferior Parietal	-0.131	0.333135	0.852219	0.324028	0.575865	0.211594	0.650741	0.123225	0.729425
lt-thickness 31	Posterior Cingulate	-0.046	0.749079	0.570747	2.62659	0.121565	0.92983	0.347021	0.0170983	0.897339
lt-thickness 32	Superior temporal	-0.083	0.557615	0.696073	0.286662	0.598579	1.23661	0.279998	0.32936	0.572768
lt-thickness total	Lt hemisphere	-0.191	0.076205	0.98863	0.020973	0.886378	0.0249843	0.876074	6.62718e-05	0.99359
rt-thickness 1	Caudal Middle Frontal	-0.062	0.66184	0.626077	0.70013	0.413141	0.466318	0.502928	1.50837	0.234386
rt-thickness 2	Entorhinal Cortex.	0.144	1.96501	0.140972	1.07389	0.313079	0.523885	0.478007	3.65132	0.0712325
rt-thickness 3	Post central Gyrus.	0.151	2.02031	0.132299	0.403384	0.532922	0.296738	0.592272	4.20976	0.0542335
rt-thickness 4	Lateral Frontal Triangularis	0.133	1.88569	0.154466	1.44321	0.244382	0.349929	0.561127	3.5185	0.0761384
rt-thickness 5	Supra marginal Gyrus	0.013	1.07631	0.395792	0.373148	0.548532	0.617548	0.441651	1.09383	0.308748
rt-thickness 6	Middle FILLING	-0.037	0.796189	0.54231	0.216997	0.646633	0.277834	0.604225	2.19265	0.155064
rt-thickness 7	Insula	0.292	3.3735	0.0302139	0.777936	0.388796	3.76459	0.0673367	0.361643	0.554703
rt-thickness 8	Lateral orbito frontal	-0.17	0.164792	0.953633	0.144922	0.707659	0.0168606	0.898051	0.203165	0.65728
rt-thickness 9	Lateral Frontal Orbitalis	-0.186	0.0976402	0.981949	0.0679786	0.797108	0.210958	0.651229	0.0182583	0.893936
rt-thickness 10	Middle Temporal	0.048	1.29216	0.308278	0.0180674	0.894488	0.155274	0.697933	0.423001	0.523231
rt-thickness 11	Pericalcarine	0.114	1.74231	0.182372	6.07122	0.0234511	4.03154	0.0590912	0.00214283	0.963562
rt-thickness 12	Parahippocampal	0.003	1.01753	0.423328	0.100735	0.75441	2.10168	0.163444	1.79717	0.195865
rt-thickness 13	Paracentral Gyrus	-0.159	0.213119	0.927903	0.503533	0.48657	0.0905759	0.766715	0.0912544	0.76587
rt-thickness 14	Medial Orbitofrontal	-0.145	0.269988	0.893634	0.821743	0.376024	0.0327083	0.858397	0.0220709	0.883464
rt-thickness 15	Cuneus	-0.067	0.638661	0.641314	0.886641	0.358208	0.810768	0.379165	0.217347	0.646369
rt-thickness 16	InferiorTemporal	-0.013	0.92468	0.47027	0.0142557	0.906214	1.14128	0.298768	0.600919	0.447769
rt-thickness 17	Rostral Middle Frontal	-0.165	0.184664	0.943505	0.447591	0.511529	0.000683718	0.979412	0.0164763	0.899213
rt-thickness 18	Rostral Anterior Cingulate	-0.166	0.180003	0.945941	0.234254	0.633919	0.000380224	0.984646	0.446607	0.511988
rt-thickness 19	Isthmus Cingulate Gyrus	0.052	1.31745	0.299325	0.608355	0.445016	0.868214	0.36314	2.18108	0.1561
rt-thickness 20	Inferior Occipital Cortex	-0.134	0.318519	0.862036	0.752886	0.396391	0.000861462	0.976891	0.0150621	0.903611
rt-thickness 21	Lingual Gyrus	0.033	1.1935	0.345727	3.24228	0.0876571	2.47822	0.131938	0.520518	0.479406
rt-thickness 22	Superior Parietal	-0.031	0.827299	0.524117	0.166476	0.687824	1.24486	0.278449	1.87121	0.187299
rt-thickness 23	Lateral Frontal Opercularis	0.028	1.16302	0.358147	2.10095	0.163514	0.127677	0.724792	1.70965	0.206633
rt-thickness 24	Fusiform Gyrus	-0.16	0.208144	0.930715	0.163887	0.690124	0.134212	0.718152	0.00320596	0.955438
rt-thickness 25	Caudal Anterior Cingulate	-0.122	0.376104	0.822802	0.246717	0.625094	0.0912299	0.765901	0.438188	0.515947
rt-thickness 26	Superior Frontal Gyrus	-0.152	0.241476	0.911264	0.298223	0.591354	0.10049	0.754699	0.610745	0.444137
rt-thickness 27	Precuneus	0.046	1.27711	0.313725	2.56749	0.125576	0.993337	0.331453	0.647991	0.430791
rt-thickness 28	Transverse temporal	-0.103	0.464279	0.76111	3.04259e-05	0.995656	0.670792	0.42293	0.341481	0.56585
rt-thickness 29	Precentral Gyrus	-0.01	0.942244	0.461062	0.172395	0.682643	1.21179	0.28473	2.25735	0.14942
rt-thickness 30	Inferior Parietal	0.066	1.40521	0.270195	0.100732	0.754415	0.121468	0.73128	0.00564682	0.940885
rt-thickness 31	Posterior Cingulate	-0.185	0.101204	0.980715	0.143111	0.709402	0.0125783	0.911878	0.0956113	0.760526
rt-thickness 32	Superior temporal	-0.105	0.454808	0.767762	0.000842314	0.977149	0.160323	0.693326	0.577899	0.456467
rt-thickness total	Rt hemisphere	-0.147	0.264703	0.896962	0.328783	0.573102	0.207842	0.653632	0.00815607	0.928985
lt-volume 1	Caudal Middle Frontal	0.017	1.10128	0.384594	2.3652	0.140555	3.03748e-06	0.998628	0.644652	0.431961
lt-volume 2	Entorhinal Cortex.	0.272	3.15213	0.0380464	2.60649	0.122912	1.61195	0.219549	0.0263379	0.872791
lt-volume 3	Post central Gyrus.	-0.111	0.425976	0.788009	0.000109926	0.991744	0.000219795	0.988326	1.56568	0.226024
lt-volume 4	Lateral Frontal Triangularis	0.064	1.39477	0.27351	0.00784058	0.930369	3.46544	0.0782072	0.017167	0.897135
lt-volume 5	Supra marginal Gyrus	-0.058	0.685512	0.610738	2.54615	0.127063	0.416835	0.526242	0.318152	0.579318
lt-volume 6	Middle FILLING	0.144	1.96664	0.14071	0.361416	0.554826	2.13184	0.160606	0.567158	0.460621
lt-volume 7	Insula	0.417	5.10738	0.00575888	7.71843	0.0119785	0.696531	0.414323	0.402449	0.533392
lt-volume 8	Lateral orbito frontal	0.115	1.74566	0.181664	2.10704	0.162935	0.733204	0.402517	0.198614	0.660879
lt-volume 9	Lateral Frontal Orbitalis	0.021	1.12509	0.374186	0.297579	0.591752	1.47635	0.239231	0.911376	0.351739
lt-volume 10	Middle Temporal	0.217	2.59126	0.0695957	1.32791	0.263471	0.000118902	0.991414	0.00425558	0.948669
lt-volume 11	Pericalcarine	-0.162	0.200313	0.935073	0.485891	0.494208	0.0188283	0.892303	0.0285298	0.867654
lt-volume 12	Parahippocampal	0.316	3.66123	0.0225413	1.05829	0.316525	2.41071	0.137006	0.242969	0.627718
lt-volume 13	Paracentral Gyrus	-0.066	0.642648	0.638679	0.00431676	0.948301	0.675773	0.421243	0.888036	0.357839
lt-volume 14	Medial Orbitofrontal	0.103	1.65775	0.201224	0.177082	0.678614	1.2102	0.285036	3.83127	0.065159
lt-volume 15	Cuneus	-0.135	0.31389	0.86512	0.80148	0.381853	0.14228	0.710205	0.00658789	0.936159
lt-volume 16	InferiorTemporal	-0.069	0.630573	0.646679	0.209591	0.652281	0.050794	0.824094	0.733447	0.40244
lt-volume 17	Rostral Middle Frontal	0.067	1.41589	0.266849	1.52768	0.231524	0.124272	0.728327	1.83915	0.190949
lt-volume 18	Rostral Anterior Cingulate	-0.103	0.462873	0.762097	0.00659919	0.936104	0.824662	0.375196	0.717288	0.407577
lt-volume 19	Isthmus Cingulate Gyrus	0.231	2.72736	0.0599532	4.57912	0.0455553	0.250003	0.622814	0.359695	0.555761
lt-volume 20	Inferior Occipital Cortex	-0.071	0.620815	0.653184	0.126557	0.725949	0.747637	0.398011	0.0587002	0.811158
lt-volume 21	Lingual Gyrus	0.064	1.39063	0.274835	1.99505	0.173984	0.12511	0.727451	0.643966	0.432202
lt-volume 22	Superior Parietal	-0.1	0.476951	0.752213	0.0255551	0.874679	1.58721	0.222981	0.0146047	0.905079
lt-volume 23	Lateral Frontal Opercularis	0.275	3.17646	0.0370863	0.658794	0.427038	4.93632	0.038643	0.409443	0.529893
lt-volume 24	Fusiform Gyrus	0.097	1.61771	0.210835	0.402439	0.533397	1.13089	0.300916	0.0349213	0.853742
lt-volume 25	Caudal Anterior Cingulate	-0.038	0.788222	0.547044	0.244118	0.626911	1.26171	0.275321	0.134649	0.717715
lt-volume 26	Superior Frontal Gyrus	0.076	1.4746	0.249164	2.00914	0.172544	0.689109	0.416777	0.848957	0.3684
lt-volume 27	Precuneus	0.183	2.28847	0.0975308	1.74333	0.202403	2.65847	0.119466	0.222433	0.642563
lt-volume 28	Transverse temporal	0.221	2.63598	0.0662557	6.64676	0.0184242	0.0350876	0.853398	0.227111	0.639109
lt-volume 29	Precentral Gyrus	-0.064	0.651833	0.63263	6.70121e-05	0.993554	0.78575	0.386471	0.183297	0.673369
lt-volume 30	Inferior Parietal	-0.021	0.880529	0.494097	4.11798e-05	0.994947	0.780569	0.38801	0.00491778	0.944825
lt-volume 31	Posterior Cingulate	0.091	1.57601	0.221345	1.04423	0.319676	0.382312	0.54371	0.801887	0.381735
lt-volume 32	Superior temporal	0.226	2.68369	0.062881	7.27429	0.0142786	0.516043	0.481276	0.0116381	0.915222
lt-volume total	Lt hemisphere	0.14	1.93364	0.146156	1.83234	0.191736	0.955207	0.340678	0.335854	0.569041
rt-volume 1	Caudal Middle Frontal	-0.12	0.385691	0.816153	0.00144323	0.970092	0.272753	0.607527	1.14128	0.298768
rt-volume 2	Entorhinal Cortex.	0.324	3.75158	0.0205917	0.946983	0.342716	2.55284	0.126594	2.71217	0.116026
rt-volume 3	Post central Gyrus.	-0.093	0.512281	0.727489	6.61908e-05	0.993593	7.01838e-05	0.993403	1.7685	0.199313
rt-volume 4	Lateral Frontal Triangularis	-0.056	0.695056	0.60462	0.0387333	0.846068	0.922976	0.348762	0.0987096	0.756807
rt-volume 5	Supra marginal Gyrus	0.022	1.12685	0.373426	0.886966	0.358122	0.0310893	0.861907	1.65528	0.213699
rt-volume 6	Middle FILLING	0.267	3.09965	0.0402094	0.578196	0.456353	6.10802	0.023087	0.0204178	0.887881
rt-volume 7	Insula	0.508	6.94665	0.00127147	4.93725	0.0386265	5.48525	0.0302228	0.100134	0.755119
rt-volume 8	Lateral orbito frontal	0.173	2.20591	0.107069	0.0556713	0.815998	5.22738	0.0338865	0.0266341	0.872085
rt-volume 9	Lateral Frontal Orbitalis	0.259	3.0131	0.0440731	0.000401806	0.984216	4.3628	0.0504262	0.329097	0.57292
rt-volume 10	Middle Temporal	0.202	2.4522	0.0811851	0.731815	0.402955	2.52805	0.12834	0.655466	0.428189
rt-volume 11	Pericalcarine	-0.012	0.931279	0.466792	0.314388	0.581553	0.121791	0.730938	1.79421	0.196218
rt-volume 12	Parahippocampal	0.225	2.67367	0.0635739	1.07069	0.313781	0.805826	0.380592	0.25474	0.619561
rt-volume 13	Paracentral Gyrus	0.14	1.9393	0.145206	2.39099	0.138531	0.647552	0.430944	1.47088	0.240071
rt-volume 14	Medial Orbitofrontal	-0.044	0.759051	0.56464	0.00403272	0.950029	1.51505	0.233391	0.315253	0.581038
rt-volume 15	Cuneus	0.021	1.12059	0.376131	0.0830285	0.776354	0.239059	0.630483	1.19411	0.288165
rt-volume 16	InferiorTemporal	0.122	1.80089	0.170387	0.546411	0.468823	1.02322	0.324465	0.839893	0.370914
rt-volume 17	Rostral Middle Frontal	-0.081	0.567266	0.689446	1.01338	0.326744	0.0202264	0.888404	1.24456	0.278505
rt-volume 18	Rostral Anterior Cingulate	0.081	1.50987	0.23911	1.20149	0.286724	1.85436	0.189206	0.144885	0.707694
rt-volume 19	Isthmus Cingulate Gyrus	0.086	1.53853	0.23124	0.393164	0.538103	2.60199	0.123216	0.997581	0.330448
rt-volume 20	Inferior Occipital Cortex	0.293	3.38148	0.0299664	0.582777	0.454601	2.82382	0.109242	0.376366	0.546829
rt-volume 21	Lingual Gyrus	0.233	2.74488	0.0588203	7.13316	0.0151104	0.00577513	0.940218	0.00352969	0.953245
rt-volume 22	Superior Parietal	0.011	1.06289	0.401929	0.00261031	0.959786	2.09063	0.1645	0.506599	0.485263
rt-volume 23	Lateral Frontal Opercularis	0.087	1.54808	0.228677	0.287025	0.598349	0.946056	0.342946	0.0241104	0.878242
rt-volume 24	Fusiform Gyrus	0.208	2.5077	0.0763298	1.82951	0.192065	0.159926	0.693685	0.589757	0.451953
rt-volume 25	Caudal Anterior Cingulate	0.339	3.95207	0.0168902	0.196732	0.662381	9.21398	0.00680526	0.55187	0.466641
rt-volume 26	Superior Frontal Gyrus	0.066	1.40838	0.269198	0.19797	0.661392	2.13426	0.16038	0.663958	0.425262
rt-volume 27	Precuneus	0.181	2.27387	0.0991498	0.342202	0.565444	4.46927	0.0479579	0.381092	0.544348
rt-volume 28	Transverse temporal	-0.015	0.912254	0.476878	0.635508	0.435192	0.308722	0.584949	0.000487685	0.982612
rt-volume 29	Precentral Gyrus	-0.123	0.37015	0.826919	0.0202303	0.888393	0.0159334	0.900878	1.22382	0.282424
rt-volume 30	Inferior Parietal	0.14	1.93615	0.145734	0.35567	0.55796	1.7315	0.203876	0.0543433	0.818164
rt-volume 31	Posterior Cingulate	0.143	1.96277	0.141336	0.536447	0.472848	3.1978	0.0896965	1.27291	0.273267
rt-volume 32	Superior temporal	0.111	1.71821	0.187553	0.56441	0.461693	0.399617	0.534821	1.53866	0.229918
rt-volume total	Rt hemisphere	0.177	2.23757	0.1033	0.777298	0.388986	2.20145	0.154281	0.555349	0.46526
Bold indicates statistically significant. Abbreviation; ISS, idiopathic short stature syndrome; SGA, Short for gestational age; SD, standard deviation; Lt, left hemisphere; Rt, right hemisphere.
